# Supplementary material for: Pediatric-Inspired Regimens in the Treatment of Acute Lymphoblastic Leukemia in Adolescents and Young Adults: A Systematic Review
Source: Curr Oncol. 2023 Sep 20;30(9):8612–32. doi: 10.3390/curroncol30090625 (PMC10528122; doi:10.3390/curroncol30090625)
Supplement: Supplementary file 1 [file curroncol-30-00625-s001.zip]

Archive with 1 entries (1 files):
- curroncol-2529444-supplementary.pdf
